# Supplementary material for: Mucosal bivalent live attenuated vaccine protects against human metapneumovirus and respiratory syncytial virus in mice
Source: NPJ Vaccines. 2024 Jun 19;9:111. doi: 10.1038/s41541-024-00899-9 (PMC11187144; doi:10.1038/s41541-024-00899-9)
Supplement: Supplementary file 2 — Supplementary Data 1 [file 41541_2024_899_MOESM2_ESM.xlsx]

## Sheet: Metavac_P10
Nucleic			Protein		Codon		Amino Acid		Alternative Frequency			Total Depth
Pos	Ref	Alt	Name	Position	Ref	Alt	Ref	Alt	P4	P8	P10	P4	P8	P10
31	C	+A	5P_to_GFP						.17	.18	.04	18Kb	14Kb	11Kb
99	C	T	GFP	14	ATC	ATT	I	=	<.03	<.03	.03	385Kb	422Kb	432Kb
184	A	T	GFP	43	ACC	TCC	T	S	<.03	<.03	.04	449Kb	486Kb	491Kb
1536	T	C	N	244	GTT	GTC	V	=	.03	<.03	<.03	185Kb	183Kb	153Kb
3071	C	A	M	48	CTC	ATC	L	I	<.03	.06	<.03	198Kb	183Kb	162Kb
3166	A	G	M	79	GCA	GCG	A	=	<.03	.06	<.03	197Kb	179Kb	169Kb
3203	A	G	M	92	ACT	GCT	T	A	<.03	.03	<.03	203Kb	189Kb	175Kb
3271	T	C	M	114	GTT	GTC	V	=	<.03	.03	<.03	178Kb	171Kb	149Kb
3335	G	A	M	136	GGC	AGC	G	S	<.03	.34	.29	168Kb	156Kb	131Kb
3438	A	G	M	170	GAG	GGG	E	G	.03	<.03	<.03	203Kb	194Kb	169Kb
4156	G	A	F	114	GCA	ACA	A	T	.08	.22	.48	204Kb	165Kb	158Kb
4694	A	G	F	293	GAA	GGA	E	G	<.03	.08	.58	209Kb	219Kb	189Kb
4703	G	A	F	296	GGA	GAA	G	E	<.03	.05	<.03	207Kb	214Kb	189Kb
4938	G	A	F	374	CTG	CTA	L	=	<.03	.04	<.03	185Kb	195Kb	179Kb
5041	A	G	F	409	ATA	GTA	I	V	<.03	.04	<.03	186Kb	204Kb	179Kb
5643	T	C	M2-1	41	TTA	CTA	L	=	<.03	.03	.11	263Kb	266Kb	234Kb
5960	C	A	M2-1	146	CTC	CTA	L	=	<.03	.03	<.03	181Kb	166Kb	166Kb
6467	A	G	G	63	CAT	CGT	H	R	<.03	<.03	.03	135Kb	133Kb	128Kb
6759	T	C	G	160	CAT	CAC	H	=	<.03	.04	<.03	69Kb	78Kb	71Kb
6820	A	G	G	181	ACA	GCA	T	A	<.03	.03	<.03	74Kb	83Kb	77Kb
7156	G	-A	G_to_L						.09	.20	.45	306Kb	417Kb	335Kb
8664	A	T	L	488	CCA	CCT	P	=	<.03	.08	.04	146Kb	130Kb	160Kb
9222	T	C	L	674	ACT	ACC	T	=	.06	<.03	<.03	88Kb	82Kb	83Kb
9912	A	C	L	904	GAA	GAC	E	D	<.03	.04	<.03	150Kb	149Kb	145Kb
10507	A	C	L	1103	ATA	CTA	I	L	<.03	.03	<.03	102Kb	99Kb	95Kb
12101	A	G	L	1634	AAT	AGT	N	S	<.03	.04	.41	130Kb	126Kb	123Kb
13319	G	A	L_to_3P						<.03	.06	<.03	6Kb	4Kb	7Kb

## Sheet: Metavac-RSV_P10
Nucleic			Protein		Codon		Amino Acid		Alternative Frequency				Total Depth
Pos	Ref	Alt	Name	Position	Ref	Alt	Ref	Alt	P2	P5	P8	P10	P2	P5	P8	P10
490	T	C	GFP	145	TAC	CAC	Y	H	<.03	<.03	.04	.05	56Kb	139Kb	195Kb	188Kb
550	T	C	GFP	165	TTC	CTC	F	L	<.03	.05	.10	.09	32Kb	79Kb	78Kb	117Kb
726	C	T	GFP	223	TTC	TTT	F	=	<.03	<.03	<.03	.03	35Kb	57Kb	34Kb	63Kb
1332	A	G	N	176	GAA	GAG	E	=	<.03	.07	.08	.07	52Kb	116Kb	118Kb	139Kb
1372	C	T	N	190	CTA	TTA	L	=	<.03	<.03	.03	.05	61Kb	116Kb	120Kb	136Kb
1887	T	C	N	361	AAT	AAC	N	=	<.03	.07	.17	.25	43Kb	102Kb	92Kb	121Kb
1896	T	C	N	364	AAT	AAC	N	=	<.03	.07	.17	.25	44Kb	103Kb	94Kb	121Kb
2108	A	C	P	32	AAA	AAC	K	N	<.03	.03	<.03	<.03	52Kb	116Kb	85Kb	135Kb
2387	T	C	P	125	GTT	GTC	V	=	<.03	.03	.04	.04	42Kb	62Kb	44Kb	87Kb
2939	C	T	M	4	CTA	TTA	L	=	<.03	<.03	.04	.06	44Kb	103Kb	75Kb	120Kb
3108	A	G	M	60	TAT	TGT	Y	C	<.03	.08	.18	.26	57Kb	97Kb	97Kb	117Kb
3686	A	G	M	253	AGA	GGA	R	G	<.03	.07	.08	.08	52Kb	79Kb	71Kb	96Kb
3744	T	C	M_to_F						<.03	<.03	.03	<.03	31Kb	66Kb	58Kb	77Kb
5360	A	G	F	515	AAA	AGA	K	R	<.03	<.03	<.03	.03	42Kb	72Kb	56Kb	88Kb
6101	G	A	F_RSV	208	AAG	AAA	K	=	<.03	<.03	<.03	.03	34Kb	65Kb	56Kb	76Kb
6118	C	T	F_RSV	214	TCA	TTA	S	L	<.03	<.03	<.03	.05	38Kb	67Kb	57Kb	81Kb
6491	A	G	F_RSV	338	AGA	AGG	R	=	<.03	<.03	.11	.16	38Kb	66Kb	58Kb	79Kb
6659	T	C	F_RSV	394	ATT	ATC	I	=	<.03	<.03	.06	.05	41Kb	70Kb	61Kb	83Kb
7199	A	G	F_RSV	574	TAA	TAG	*	=	.07	.85	.71	.68	12Kb	31Kb	15Kb	38Kb
7199	A	T	F_RSV	574	TAA	TAT	*	LIKNKVN*	<.03	.10	.28	.31	12Kb	31Kb	15Kb	38Kb
7333	T	C	M2-1	15	AAT	AAC	N	=	<.03	.06	.17	.23	30Kb	93Kb	58Kb	107Kb
7354	T	C	M2-1	22	TTT	TTC	F	=	<.03	.05	.16	.22	41Kb	111Kb	73Kb	125Kb
7363	T	C	M2-1	25	AAT	AAC	N	=	<.03	.05	.16	.21	43Kb	112Kb	76Kb	125Kb
8104	G	A	G	20	CGT	CAT	R	H	<.03	<.03	.04	.06	49Kb	98Kb	62Kb	112Kb
8506	G	A	G	154	AGG	AAG	R	K	<.03	<.03	.03	<.03	24Kb	28Kb	13Kb	39Kb
8552	G	A	G	169	ACG	ACA	T	=	<.03	<.03	.03	<.03	26Kb	32Kb	15Kb	44Kb
9891	A	G	L	309	AAT	GAT	N	D	<.03	.04	.10	.10	20Kb	62Kb	35Kb	74Kb
10256	C	T	L	430	TAC	TAT	Y	=	<.03	<.03	<.03	.03	37Kb	88Kb	39Kb	94Kb
11301	G	A	L	779	GAT	AAT	D	N	<.03	<.03	<.03	.03	35Kb	89Kb	41Kb	96Kb
12041	T	C	L	1025	AGT	AGC	S	=	<.03	<.03	.20	.24	40Kb	30Kb	14Kb	36Kb
12255	C	A	L	1097	CTA	ATA	L	I	<.03	.05	<.03	<.03	42Kb	52Kb	24Kb	60Kb
12383	A	T	L	1139	GAA	GAT	E	D	<.03	<.03	.09	.08	39Kb	98Kb	40Kb	104Kb
12945	A	G	L	1327	ACT	GCT	T	A	<.03	.05	<.03	<.03	43Kb	70Kb	30Kb	74Kb
13592	G	A	L	1542	GAG	GAA	E	=	<.03	<.03	.03	.03	42Kb	63Kb	26Kb	81Kb
14520	T	C	L	1852	TTA	CTA	L	=	<.03	.07	.23	.26	31Kb	85Kb	33Kb	88Kb
14546	A	G	L	1860	TTA	TTG	L	=	<.03	<.03	<.03	.03	28Kb	71Kb	29Kb	75Kb
14867	T	C	L	1967	TTT	TTC	F	=	<.03	<.03	.05	.07	9Kb	27Kb	16Kb	35Kb
14882	T	C	L	1972	AAT	AAC	N	=	<.03	.11	.31	.40	9Kb	27Kb	16Kb	34Kb
14891	T	C	L	1975	CCT	CCC	P	=	<.03	.11	.31	.40	7Kb	26Kb	15Kb	32Kb
14900	T	C	L	1978	ATT	ATC	I	=	<.03	.11	.31	.40	7Kb	25Kb	15Kb	31Kb
